# Supplementary material for: Anticancer Activity of (±)-Kusunokinin Derivatives towards Cholangiocarcinoma Cells
Source: Molecules. 2022 Nov 28;27(23):8291. doi: 10.3390/molecules27238291 (PMC9735782; doi:10.3390/molecules27238291)
Supplement: Supplementary file 1 [file molecules-27-08291-s001.zip]

Archive with 1 entries (1 files):
- molecules-2009442-supplementary.pdf
